# Supplementary material for: Genome-Wide Identification and Characterization of the Salvia miltiorrhiza Histone Deacetylase (HDAC) Family in Response to Multiple Abiotic Stresses
Source: Plants (Basel). 2024 Feb 21;13(5):580. doi: 10.3390/plants13050580 (PMC10935284; doi:10.3390/plants13050580)
Supplement: Supplementary file 1 [file plants-13-00580-s001.zip]

Archive with 1 entries (1 files):
- plants-2838663-supplementary.pdf
